# Supplementary material for: Robots in Eldercare: How Does a Real-World Interaction with the Machine Influence the Perceptions of Older People?
Source: Sensors (Basel). 2022 Feb 22;22(5):1717. doi: 10.3390/s22051717 (PMC8915103; doi:10.3390/s22051717)
Supplement: Supplementary file 1 [file sensors-22-01717-s001.zip]

Archive with 1 entries (1 files):
- sensors-1545385-supplementary.pdf
